# Supplementary material for: IL-7 Receptor Mutations and Steroid Resistance in Pediatric T cell Acute Lymphoblastic Leukemia: A Genome Sequencing Study
Source: PLoS Med. 2016 Dec 20;13(12):e1002200. doi: 10.1371/journal.pmed.1002200 (PMC5172551; doi:10.1371/journal.pmed.1002200)
Supplement: S1 Table — Treatment protocols and available genomic and transcriptomic data are indicated. (XLSX) [file pmed.1002200.s010.xlsx]

## Sheet: Sheet2
S1 Table
Summary of T-ALL patients included in this study. Treatment protocols and available genomic and transcriptomic data are indicated.
Study cohort	Patient ID	Age	Gender	Protocol	Outcome	T-ALL Subtype	WGS	TES	aCGH	GEP
Discovery	9319	6.91667	Male	DCOG	--	Proliferative	Yes	Yes	--	Yes
Discovery	10928	4.3	Male	DCOG	--	Proliferative	Yes	Yes	--	Yes
Discovery	10929	4.417	Male	DCOG	--	TLX	Yes	Yes	--	Yes
Discovery	9452	15.2	Female	DCOG	--	TLX	Yes	Yes	--	Yes
Discovery	10943	5.8	Male	DCOG	--	Proliferative	Yes	Yes	--	Yes
Discovery	10923	6.6	Female	DCOG	--	TLX	Yes	Yes	--	Yes
Discovery	9255	11.9	Male	DCOG	--	TALLMO	Yes	Yes	--	Yes
Discovery	9343	3.3	Female	DCOG	--	TALLMO	Yes	Yes	--	Yes
Discovery	9348	5.3	Female	DCOG	Relapse	ETP-ALL	Yes	Yes	--	Yes
Discovery	10793	10.5	Male	DCOG	--	ETP-ALL	Yes	Yes	--	Yes
Discovery	10488	8.3	Male	DCOG	--	Proliferative	Yes	Yes	--	Yes
Discovery	10702	11.2	Male	DCOG	--	TLX	Yes	Yes	--	Yes
Discovery	10839	18.1	Male	DCOG	--	TALLMO	Yes	Yes	--	Yes
Expansion, Confirmation	8577	10.5452	Female	COALL	--	TLX	--	Yes	Yes	Yes
Expansion, Confirmation	8639	15.4274	Female	COALL	--	TLX	--	Yes	Yes	Yes
Expansion, Confirmation	9194	13.2411	Male	COALL	--	ETP-ALL	--	Yes	Yes	Yes
Expansion, Confirmation	1113	17.126	Female	COALL	--	TLX	--	Yes	Yes	Yes
Expansion, Confirmation	1509	15.1288	Female	COALL	--	ETP-ALL	--	Yes	Yes	Yes
Expansion, Confirmation, Validation	1570	17.7616	Male	COALL	Relapse	TLX	--	Yes	Yes	Yes
Expansion, Confirmation	2460	17.3342	Female	COALL	--	TLX	--	Yes	Yes	Yes
Expansion, Confirmation, Validation	2911	7.54521	Male	COALL	--	TLX	--	Yes	Yes	Yes
Expansion, Confirmation	3044	16.6904	Male	COALL	Relapse	Proliferative	--	Yes	Yes	Yes
Expansion, Confirmation	9577	3.73151	Female	COALL	Relapse	ETP-ALL	--	Yes	Yes	Yes
Expansion, Confirmation, Validation	491	6.38904	Female	COALL	--	ETP-ALL	--	Yes	Yes	Yes
Expansion, Confirmation	1524	10.811	Female	COALL	--	ETP-ALL	--	Yes	Yes	Yes
Expansion, Confirmation	1964	10.8795	Male	COALL	--	ETP-ALL	--	Yes	Yes	Yes
Expansion, Confirmation	2252	3.09041	Male	COALL	--	ETP-ALL	--	Yes	Yes	Yes
Expansion, Confirmation	9105	5.38904	Female	COALL	--	ETP-ALL	--	Yes	Yes	Yes
Expansion, Confirmation	9247	6.92877	Male	COALL	--	Proliferative	--	Yes	Yes	Yes
Expansion, Confirmation	9919	6.33425	Female	COALL	--	Proliferative	--	Yes	Yes	Yes
Expansion, Confirmation	9989	1.67945	Female	COALL	--	Proliferative	--	Yes	Yes	Yes
Expansion, Confirmation	10138	12.7534	Female	COALL	--	Proliferative	--	Yes	Yes	Yes
Expansion, Confirmation	1446	4.62466	Male	COALL	--	Proliferative	--	Yes	Yes	Yes
Expansion, Confirmation	8628	4.91233	Male	COALL	--	Proliferative	--	Yes	Yes	Yes
Expansion, Confirmation	8815	4.32877	Male	COALL	--	TALLMO	--	Yes	Yes	Yes
Expansion, Confirmation	9027	7.63288	Male	COALL	--	TALLMO	--	Yes	Yes	Yes
Expansion, Confirmation	9083	2.67397	Female	COALL	--	TALLMO	--	Yes	Yes	Yes
Expansion, Confirmation	9160	2.17808	Male	COALL	Relapse	TALLMO	--	Yes	Yes	Yes
Expansion, Confirmation	9243	4.32877	Male	COALL	Relapse	TALLMO	--	Yes	--	Yes
Expansion, Confirmation	9323	9.86027	Male	COALL	Relapse	TALLMO	--	Yes	Yes	Yes
Expansion, Confirmation	9376	2.89863	Male	COALL	--	TALLMO	--	Yes	Yes	Yes
Expansion, Confirmation	9928	13.4164	Male	COALL	--	TALLMO	--	Yes	Yes	Yes
Expansion, Confirmation	9963	9.37808	Male	COALL	--	TALLMO	--	Yes	Yes	Yes
Expansion, Confirmation, Validation	10110	7.95616	Male	COALL	--	TALLMO	--	Yes	Yes	Yes
Expansion, Confirmation	10111	7.32877	Male	COALL	--	TALLMO	--	Yes	Yes	Yes
Expansion, Confirmation	344	2.64384	Male	COALL	Relapse	TALLMO	--	Yes	Yes	Yes
Expansion, Confirmation	704	7.80274	Male	COALL	--	TALLMO	--	Yes	--	Yes
Expansion, Confirmation	750	2.2411	Male	COALL	--	Proliferative	--	Yes	Yes	Yes
Expansion, Confirmation, Validation	1032	2.91781	Female	COALL	--	TALLMO	--	Yes	Yes	Yes
Expansion, Confirmation	1132	2.06301	Male	COALL	--	TALLMO	--	Yes	Yes	Yes
Expansion, Confirmation	1632	10.0658	Male	COALL	Relapse	TALLMO	--	Yes	Yes	Yes
Expansion, Confirmation	1753	4.32877	Male	COALL	--	TALLMO	--	Yes	Yes	Yes
Expansion, Confirmation, Validation	1815	7.70411	Male	COALL	Relapse	TALLMO	--	Yes	Yes	Yes
Expansion, Confirmation	1842	5.78904	Male	COALL	--	TALLMO	--	Yes	--	Yes
Expansion, Confirmation	2120	15.3945	Male	COALL	Relapse	TALLMO	--	Yes	Yes	Yes
Expansion, Confirmation, Validation	2322	9.42192	Male	COALL	--	TALLMO	--	Yes	Yes	Yes
Expansion, Confirmation	2486	9.94795	Female	COALL	Relapse	TALLMO	--	Yes	Yes	Yes
Expansion, Confirmation	2669	7.47123	Male	COALL	--	Proliferative	--	Yes	Yes	Yes
Expansion, Confirmation	2794	14.8959	Male	COALL	--	TALLMO	--	Yes	Yes	Yes
Expansion, Confirmation	2805	5.16438	Male	COALL	--	TALLMO	--	Yes	Yes	Yes
Expansion, Confirmation	3037	4.64658	Male	COALL	--	TALLMO	--	Yes	--	Yes
Expansion, Confirmation	759	13.189	Female	COALL	--	TLX	--	Yes	Yes	Yes
Expansion, Confirmation	2229	5.49315	Female	COALL	--	Proliferative	--	Yes	Yes	Yes
Expansion, Confirmation	9012	10.4986	Male	COALL	--	TLX	--	Yes	Yes	Yes
Expansion, Confirmation	9421	11.9507	Male	COALL	Relapse	TLX	--	Yes	--	Yes
Expansion, Confirmation	9757	7.50959	Male	COALL	Relapse	TLX	--	Yes	--	Yes
Expansion, Confirmation	9830	14.1205	Female	COALL	--	TLX	--	Yes	--	Yes
Expansion, Confirmation, Validation	9858	5.84384	Male	COALL	Relapse	TLX	--	Yes	--	Yes
Expansion, Confirmation	378	6.84657	Male	COALL	--	TLX	--	Yes	--	Yes
Expansion, Confirmation	585	11.7315	Female	COALL	--	TLX	--	Yes	--	Yes
Expansion, Confirmation	749	8.59726	Male	COALL	--	TLX	--	Yes	--	Yes
Expansion, Confirmation	1701	7.52603	Male	COALL	--	TLX	--	Yes	--	Yes
Expansion, Confirmation	2509	5.29315	Male	COALL	--	TLX	--	Yes	--	Yes
Expansion, Confirmation	2691	5.03836	Male	COALL	--	Proliferative	--	Yes	--	Yes
Expansion, Confirmation	3028	14.8795	Male	COALL	--	Proliferative	--	Yes	--	Yes
Expansion, Confirmation	230	10.0438	Female	COALL	--	TALLMO	--	Yes	--	Yes
Expansion, Confirmation	9226	10.474	Female	COALL	--	TALLMO	--	Yes	Yes	Yes
Expansion, Confirmation	10030	16.137	Male	COALL	--	ETP-ALL	--	Yes	Yes	Yes
Expansion, Confirmation	167	16.3753	Male	COALL	--	ETP-ALL	--	Yes	Yes	Yes
Expansion, Confirmation	321	12.3644	Female	COALL	--	ETP-ALL	--	Yes	Yes	Yes
Expansion, Confirmation	9696	3.82466	Male	COALL	Relapse	Proliferative	--	Yes	Yes	Yes
Expansion, Confirmation	9827	11.1397	Female	COALL	--	TALLMO	--	Yes	Yes	Yes
Confirmation	222	9.68493	Male	COALL	Relapse	TLX	--	--	--	Yes
Confirmation	258	7.5	Male	DCOG	--	TALLMO	--	--	--	Yes
Confirmation	335	13.9	Male	DCOG	Relapse	TALLMO	--	--	--	Yes
Confirmation	419	10.3	Male	DCOG	--	--	--	--	--	--
Confirmation	492	12.1014	Female	COALL	--	TALLMO	--	--	--	Yes
Confirmation	531	8	Female	DCOG	--	--	--	--	--	--
Confirmation	540	2.2	Female	DCOG	--	--	--	--	--	--
Confirmation	572	8.4	Female	DCOG	--	ETP-ALL	--	--	--	Yes
Confirmation	634	5.5	Male	DCOG	--	TLX	--	--	--	Yes
Confirmation	720	3.2	Male	DCOG	--	TLX	--	--	--	Yes
Confirmation	768	3.8	Female	DCOG	--	TALLMO	--	--	--	Yes
Confirmation	914	1.5	Male	DCOG	--	Proliferative	--	--	--	Yes
Confirmation	1179	5.9	Male	DCOG	Relapse	TLX	--	--	--	Yes
Confirmation	1941	11.9	Male	DCOG	--	TALLMO	--	--	--	Yes
Confirmation	1944	4.4	Female	DCOG	--	TLX	--	--	--	Yes
Confirmation	1946	4.5	Male	DCOG	Relapse	TLX	--	--	--	Yes
Confirmation	1948	13.7	Male	DCOG	--	TALLMO	--	--	--	Yes
Confirmation	1949	14.9	Male	DCOG	--	TALLMO	--	--	--	Yes
Confirmation	1950	9.3	Female	DCOG	Relapse	TALLMO	--	--	--	Yes
Confirmation	1953	8.5	Male	DCOG	--	--	--	--	--	--
Confirmation	1954	7.8	Female	DCOG	--	TLX	--	--	--	Yes
Confirmation	1955	7.8	Male	DCOG	--	TLX	--	--	--	Yes
Confirmation	1959	4.3	Female	DCOG	--	--	--	--	--	--
Confirmation	1960	4.3	Male	DCOG	--	TALLMO	--	--	--	Yes
Confirmation	2100	5.8	Male	DCOG	--	--	--	--	--	--
Confirmation	2101	6.2	Male	DCOG	Relapse	TALLMO	--	--	--	Yes
Confirmation	2104	2.8	Male	DCOG	--	--	--	--	--	--
Confirmation	2105	5	Male	DCOG	Relapse	--	--	--	--	--
Confirmation	2112	7.2	Male	DCOG	--	--	--	--	--	--
Confirmation	2113	3.8	Male	DCOG	--	Proliferative	--	--	--	Yes
Confirmation	2116	1.9	Female	DCOG	--	--	--	--	--	--
Confirmation	2117	9.1	Male	DCOG	--	TALLMO	--	--	--	Yes
Confirmation	2130	4.22192	Male	COALL	--	ETP-ALL	--	--	--	Yes
Confirmation	2436	7.01644	Male	COALL	--	TALLMO	--	--	--	Yes
Confirmation	2640	6.2	Male	DCOG	Relapse	--	--	--	--	--
Confirmation	2641	1.6	Male	DCOG	--	TALLMO	--	--	--	Yes
Confirmation	2649	16.7	Female	DCOG	--	TALLMO	--	--	--	Yes
Confirmation	2650	6.3	Male	DCOG	--	TLX	--	--	--	Yes
Confirmation	2651	10.8	Male	DCOG	Relapse	--	--	--	--	--
Confirmation	2698	6.2	Male	DCOG	--	--	--	--	--	--
Confirmation	2702	15.7	Male	DCOG	--	Proliferative	--	--	--	Yes
Confirmation	2703	3.9	Male	DCOG	--	ETP-ALL	--	--	--	Yes
Confirmation	2720	15.4	Male	DCOG	Relapse	TALLMO	--	--	--	Yes
Confirmation	2722	11.3	Male	DCOG	--	TALLMO	--	--	--	Yes
Confirmation	2723	6.4	Female	DCOG	Relapse	TLX	--	--	--	Yes
Confirmation	2735	4.7	Female	DCOG	Relapse	--	--	--	--	--
Confirmation	2736	10.1	Male	DCOG	Relapse	ETP-ALL	--	--	--	Yes
Confirmation	2737	11.2	Male	DCOG	Relapse	Proliferative	--	--	--	Yes
Confirmation	2738	12.3	Female	DCOG	--	--	--	--	--	--
Confirmation	2748	1.3	Male	DCOG	Relapse	--	--	--	--	--
Confirmation	2749	15.9	Female	DCOG	--	--	--	--	--	--
Confirmation	2750	7.9	Male	DCOG	Relapse	TLX	--	--	--	Yes
Confirmation	2751	9.8	Female	DCOG	--	--	--	--	--	--
Confirmation	2757	6.3	Male	DCOG	Relapse	TLX	--	--	--	Yes
Confirmation	2759	3.3	Male	DCOG	--	TALLMO	--	--	--	Yes
Confirmation	2760	10.4	Male	DCOG	--	TALLMO	--	--	--	Yes
Confirmation	2772	5.1	Male	DCOG	--	TLX	--	--	--	Yes
Confirmation	2773	5.3	Male	DCOG	--	--	--	--	--	--
Confirmation	2774	13.4	Male	DCOG	--	TALLMO	--	--	--	Yes
Confirmation	2775	15.9	Male	DCOG	Relapse	TALLMO	--	--	--	Yes
Confirmation	2779	2.8	Female	DCOG	--	--	--	--	--	--
Confirmation	2780	8.8	Female	DCOG	--	TLX	--	--	--	Yes
Confirmation	2781	9.9	Male	DCOG	--	Proliferative	--	--	--	Yes
Confirmation	2782	13.2	Female	DCOG	--	TALLMO	--	--	--	Yes
Confirmation	2786	5.1	Male	DCOG	Relapse	--	--	--	--	--
Confirmation	2788	9.3	Male	DCOG	--	TALLMO	--	--	--	Yes
Confirmation	2789	9	Male	DCOG	Relapse	TALLMO	--	--	--	Yes
Confirmation	2790	1.1	Male	DCOG	--	--	--	--	--	--
Confirmation	2792	3.5	Male	DCOG	--	Proliferative	--	--	--	Yes
Confirmation	2793	5.3	Female	DCOG	--	--	--	--	--	--
Confirmation	2844	13	Female	DCOG	--	TALLMO	--	--	--	Yes
Confirmation	2845	1.8	Male	DCOG	--	--	--	--	--	--
Confirmation	2846	2.3	Male	DCOG	--	TALLMO	--	--	--	Yes
Confirmation	2847	12	Female	DCOG	--	--	--	--	--	--
Confirmation	2852	13.8	Male	DCOG	Relapse	--	--	--	--	--
Confirmation	2854	6.4	Male	DCOG	--	--	--	--	--	--
Confirmation	9938	14.8904	Female	COALL	--	TALLMO	--	--	--	Yes
Validation	3594	11.9	Male	COALL	--	--	--	--	--	--
Validation	4992	3.9	Male	COALL	--	--	--	--	--	--
Validation	9791	4.8	Female	DCOG	--	--	--	--	--	--
