# Supplementary material for: IL-7 Receptor Mutations and Steroid Resistance in Pediatric T cell Acute Lymphoblastic Leukemia: A Genome Sequencing Study
Source: PLoS Med. 2016 Dec 20;13(12):e1002200. doi: 10.1371/journal.pmed.1002200 (PMC5172551; doi:10.1371/journal.pmed.1002200)
Supplement: S4 Table — (XLSX) [file pmed.1002200.s013.xlsx]

## Sheet: Ingenuity
S4 Table
Biological pathway enrichment analysis using Ingenuity canonical pathway enrichment analysis of 127 recurrently mutated genes in the expansion cohort.
Ingenuity Canonical Pathway	PValue	Gene_Symbol
Ovarian Cancer Signaling	5.01187e-13	CDKN2A,PIK3CA,PMS2,NRAS,ABL1,KRAS,APC,PTEN,MSH2,PIK3CG,LEF1,CTNNB1,EGFR,ATM
Regulation of the Epithelial-Mesenchymal Transition Pathway	3.16228e-12	PIK3CA,JAK1,NOTCH3,NRAS,KRAS,APC,NOTCH4,NOTCH2,PIK3CG,LEF1,CTNNB1,JAK3,NOTCH1,EGFR,ATM
Glioblastoma Multiforme Signaling	3.16228e-11	CDKN2A,PIK3CA,NRAS,KRAS,APC,PTEN,NF1,PIK3CG,LEF1,CDKN1B,CTNNB1,EGFR,ATM
IL-4 Signaling	1e-10	PIK3CA,JAK1,NRAS,HLA-DRB1,PIK3CG,KRAS,JAK3,NR3C1,INPP5D,ATM
IL-2 Signaling	1.20226e-10	LCK,PIK3CA,JAK1,NRAS,PIK3CG,SYK,KRAS,JAK3,ATM
Pancreatic Adenocarcinoma Signaling	2.45471e-10	CDKN2A,PIK3CA,JAK1,PIK3CG,ABL1,KRAS,CDKN1B,JAK3,NOTCH1,ATM,EGFR
Prostate Cancer Signaling	2.5704e-10	PIK3CA,NRAS,PIK3CG,ABL1,LEF1,KRAS,CDKN1B,CTNNB1,PTEN,ATM
Role of JAK1 and JAK3 in γc Cytokine Signaling	3.89045e-10	IL7R,PIK3CA,JAK1,NRAS,PIK3CG,SYK,KRAS,JAK3,ATM
Epithelial Adherens Junction Signaling	4.36516e-10	NOTCH4,NOTCH2,NOTCH3,NRAS,MYH9,LEF1,KRAS,CTNNB1,NOTCH1,APC,PTEN,EGFR
IL-15 Signaling	9.33254e-10	LCK,PIK3CA,JAK1,NRAS,PIK3CG,SYK,KRAS,JAK3,ATM
Mouse Embryonic Stem Cell Pluripotency	1.28825e-09	PIK3CA,JAK1,NRAS,PIK3CG,LEF1,KRAS,JAK3,CTNNB1,APC,ATM
Endometrial Cancer Signaling	3.0903e-09	PIK3CA,NRAS,PIK3CG,LEF1,KRAS,CTNNB1,PTEN,ATM
PDGF Signaling	3.80189e-09	PIK3CA,JAK1,NRAS,PIK3CG,ABL1,KRAS,JAK3,INPP5D,ATM
Molecular Mechanisms of Cancer	5.62341e-09	CDKN2A,PIK3CA,JAK1,NRAS,PTCH1,ABL1,KRAS,APC,NF1,PIK3CG,LEF1,CDKN1B,JAK3,CTNNB1,NOTCH1,ATM
ErbB2-ErbB3 Signaling	5.7544e-09	PIK3CA,NRAS,PIK3CG,KRAS,CDKN1B,JAK3,PTEN,ATM
FcγRIIB Signaling in B Lymphocytes	1.44544e-08	PIK3CA,NRAS,PIK3CG,SYK,KRAS,INPP5D,ATM
PI3K/AKT Signaling	1.54882e-08	PIK3CA,JAK1,NRAS,PIK3CG,KRAS,CDKN1B,JAK3,CTNNB1,INPP5D,PTEN
Melanoma Signaling	1.7378e-08	CDKN2A,PIK3CA,NRAS,PIK3CG,KRAS,PTEN,ATM
Non-Small Cell Lung Cancer Signaling	1.90546e-08	CDKN2A,PIK3CA,NRAS,PIK3CG,ABL1,KRAS,ATM,EGFR
Glioma Signaling	2.29087e-08	CDKN2A,PIK3CA,NRAS,PIK3CG,ABL1,KRAS,PTEN,ATM,EGFR
IL-3 Signaling	3.89045e-08	PIK3CA,JAK1,NRAS,PIK3CG,KRAS,INPP5D,PPP3CA,ATM
Acute Myeloid Leukemia Signaling	6.76083e-08	RUNX1,PIK3CA,NRAS,PIK3CG,FLT3,LEF1,KRAS,ATM
Role of NANOG in Mammalian Embryonic Stem Cell Pluripotency	8.31764e-08	PIK3CA,JAK1,NRAS,PIK3CG,KRAS,JAK3,CTNNB1,APC,ATM
Colorectal Cancer Metastasis Signaling	9.77237e-08	PIK3CA,JAK1,NRAS,MSH2,PIK3CG,LEF1,KRAS,JAK3,CTNNB1,APC,ATM,EGFR
PI3K Signaling in B Lymphocytes	2.39883e-07	PIK3CA,NRAS,PIK3CG,SYK,ABL1,KRAS,INPP5D,PPP3CA,PTEN
GM-CSF Signaling	2.81838e-07	RUNX1,PIK3CA,NRAS,PIK3CG,KRAS,PPP3CA,ATM
Chronic Myeloid Leukemia Signaling	3.01995e-07	CDKN2A,PIK3CA,NRAS,PIK3CG,ABL1,KRAS,CDKN1B,ATM
B Cell Receptor Signaling	4.0738e-07	PIK3CA,NRAS,PIK3CG,SYK,ABL1,KRAS,INPP5D,PPP3CA,PTEN,ATM
iCOS-iCOSL Signaling in T Helper Cells	7.24436e-07	LCK,PIK3CA,HLA-DRB1,PIK3CG,INPP5D,PPP3CA,PTEN,ATM
FLT3 Signaling in Hematopoietic Progenitor Cells	7.24436e-07	PIK3CA,NRAS,PIK3CG,FLT3,KRAS,INPP5D,ATM
PEDF Signaling	7.24436e-07	ROCK2,PIK3CA,NRAS,PIK3CG,KRAS,TCF7,ATM
JAK/Stat Signaling	7.94328e-07	PIK3CA,JAK1,NRAS,PIK3CG,KRAS,JAK3,ATM
Prolactin Signaling	8.70964e-07	PIK3CA,NRAS,PIK3CG,KRAS,TCF7,NR3C1,ATM
Role of Tissue Factor in Cancer	9.54993e-07	LCK,PIK3CA,NRAS,PIK3CG,KRAS,PTEN,ATM,EGFR
Natural Killer Cell Signaling	1.04713e-06	LCK,PIK3CA,NRAS,PIK3CG,SYK,KRAS,INPP5D,ATM
HER-2 Signaling in Breast Cancer	1.14815e-06	PIK3CA,NRAS,PIK3CG,KRAS,CDKN1B,ATM,EGFR
CNTF Signaling	1.25893e-06	PIK3CA,JAK1,NRAS,PIK3CG,KRAS,ATM
Gap Junction Signaling	1.34896e-06	PIK3CA,SP3,NRAS,PIK3CG,KRAS,CTNNB1,PPP3CA,ATM,EGFR
Hereditary Breast Cancer Signaling	1.38038e-06	PIK3CA,PMS2,NRAS,MSH2,PIK3CG,KRAS,PTEN,ATM
PKCθ Signaling in T Lymphocytes	1.47911e-06	LCK,PIK3CA,NRAS,HLA-DRB1,PIK3CG,KRAS,PPP3CA,ATM
Gα12/13 Signaling	1.90546e-06	ROCK2,PIK3CA,NRAS,CDH5,PIK3CG,KRAS,CTNNB1,ATM
p70S6K Signaling	2.04174e-06	PIK3CA,JAK1,NRAS,PIK3CG,SYK,KRAS,ATM,EGFR
PTEN Signaling	2.04174e-06	PIK3CA,NRAS,PIK3CG,KRAS,CDKN1B,INPP5D,PTEN,EGFR
Glucocorticoid Receptor Signaling	2.39883e-06	PIK3CA,JAK1,NRAS,NCOA2,PIK3CG,NCOA1,KRAS,JAK3,NR3C1,PPP3CA,ATM
FAK Signaling	2.69153e-06	PIK3CA,NRAS,PIK3CG,KRAS,PTEN,ATM,EGFR
Role of NFAT in Regulation of the Immune Response	2.95121e-06	LCK,PIK3CA,NRAS,HLA-DRB1,PIK3CG,SYK,KRAS,PPP3CA,ATM
Virus Entry via Endocytic Pathways	3.38844e-06	PIK3CA,NRAS,PIK3CG,ABL1,KRAS,DNM2,ATM
VEGF Signaling	3.38844e-06	ROCK2,PIK3CA,NRAS,PIK3CG,KRAS,ARNT,ATM
Myc Mediated Apoptosis Signaling	3.46737e-06	CDKN2A,PIK3CA,NRAS,PIK3CG,KRAS,ATM
Insulin Receptor Signaling	3.71535e-06	PIK3CA,JAK1,NRAS,PIK3CG,KRAS,INPP5D,PTEN,ATM
IL-9 Signaling	3.98107e-06	PIK3CA,JAK1,PIK3CG,JAK3,ATM
Antiproliferative Role of Somatostatin Receptor 2	4.2658e-06	PIK3CA,NRAS,PIK3CG,KRAS,CDKN1B,ATM
Estrogen-Dependent Breast Cancer Signaling	5.12861e-06	PIK3CA,NRAS,PIK3CG,KRAS,ATM,EGFR
Telomerase Signaling	5.62341e-06	PIK3CA,NRAS,PIK3CG,ABL1,KRAS,ATM,EGFR
T Cell Receptor Signaling	5.62341e-06	LCK,PIK3CA,NRAS,PIK3CG,KRAS,PPP3CA,ATM
Notch Signaling	6.16595e-06	NOTCH4,NOTCH2,NOTCH3,MAML3,NOTCH1
IL-17A Signaling in Airway Cells	6.30957e-06	PIK3CA,JAK1,PIK3CG,JAK3,PTEN,ATM
p53 Signaling	6.45654e-06	CDKN2A,WT1,PIK3CA,PIK3CG,CTNNB1,PTEN,ATM
HIF1α Signaling	7.76247e-06	PIK3CA,NRAS,PIK3CG,NCOA1,KRAS,ARNT,ATM
Renal Cell Carcinoma Signaling	9.77237e-06	PIK3CA,NRAS,PIK3CG,KRAS,ARNT,ATM
Small Cell Lung Cancer Signaling	1.14815e-05	PIK3CA,PIK3CG,ABL1,CDKN1B,PTEN,ATM
IL-17 Signaling	1.23027e-05	PIK3CA,JAK1,NRAS,PIK3CG,KRAS,ATM
Fc Epsilon RI Signaling	1.28825e-05	PIK3CA,NRAS,PIK3CG,SYK,KRAS,INPP5D,ATM
NF-κB Activation by Viruses	1.34896e-05	LCK,PIK3CA,NRAS,PIK3CG,KRAS,ATM
CD28 Signaling in T Helper Cells	1.62181e-05	LCK,PIK3CA,HLA-DRB1,PIK3CG,SYK,PPP3CA,ATM
NF-κB Signaling	2.88403e-05	LCK,PIK3CA,NRAS,PIK3CG,TDP2,KRAS,ATM,EGFR
ErbB Signaling	3.23594e-05	PIK3CA,NRAS,PIK3CG,KRAS,ATM,EGFR
UVA-Induced MAPK Signaling	3.71535e-05	PIK3CA,NRAS,PIK3CG,KRAS,ATM,EGFR
Role of Macrophages, Fibroblasts and Endothelial Cells in Rheumatoid Arthritis	3.98107e-05	ROCK2,PIK3CA,NRAS,PIK3CG,LEF1,KRAS,CTNNB1,APC,PPP3CA,ATM
Thrombopoietin Signaling	4.46684e-05	PIK3CA,NRAS,PIK3CG,KRAS,ATM
EGF Signaling	4.89779e-05	PIK3CA,JAK1,PIK3CG,ATM,EGFR
Role of p14/p19ARF in Tumor Suppression	5.12861e-05	CDKN2A,PIK3CA,PIK3CG,ATM
Glioma Invasiveness Signaling	5.24807e-05	PIK3CA,NRAS,PIK3CG,KRAS,ATM
SAPK/JNK Signaling	5.37032e-05	LCK,PIK3CA,NRAS,PIK3CG,KRAS,ATM
ErbB4 Signaling	5.7544e-05	PIK3CA,NRAS,PIK3CG,KRAS,ATM
Amyotrophic Lateral Sclerosis Signaling	6.76083e-05	PIK3CA,CACNA1E,PIK3CG,GRIA1,PPP3CA,ATM
IGF-1 Signaling	6.76083e-05	PIK3CA,JAK1,NRAS,PIK3CG,KRAS,ATM
Oncostatin M Signaling	9.77237e-05	JAK1,NRAS,KRAS,JAK3
Angiopoietin Signaling	0.0001	PIK3CA,NRAS,PIK3CG,KRAS,ATM
HGF Signaling	0.0001	CDKN2A,PIK3CA,NRAS,PIK3CG,KRAS,ATM
NGF Signaling	0.000112202	ROCK2,PIK3CA,NRAS,PIK3CG,KRAS,ATM
Erythropoietin Signaling	0.000114815	PIK3CA,NRAS,PIK3CG,KRAS,ATM
Neurotrophin/TRK Signaling	0.000114815	PIK3CA,NRAS,PIK3CG,KRAS,ATM
fMLP Signaling in Neutrophils	0.00011749	PIK3CA,NRAS,PIK3CG,KRAS,PPP3CA,ATM
DNA Double-Strand Break Repair by Homologous Recombination	0.000123027	ATRX,ABL1,ATM
GDNF Family Ligand-Receptor Interactions	0.000123027	PIK3CA,NRAS,PIK3CG,KRAS,ATM
Macropinocytosis Signaling	0.000123027	PIK3CA,NRAS,PIK3CG,KRAS,ATM
Actin Cytoskeleton Signaling	0.000131826	ROCK2,PIK3CA,NRAS,MYH9,PIK3CG,KRAS,APC,ATM
Role of Osteoblasts, Osteoclasts and Chondrocytes in Rheumatoid Arthritis	0.000151356	PIK3CA,PIK3CG,LEF1,CTNNB1,ADAMTS5,APC,PPP3CA,ATM
CCR3 Signaling in Eosinophils	0.000158489	ROCK2,PIK3CA,NRAS,PIK3CG,KRAS,ATM
Thyroid Cancer Signaling	0.000165959	NRAS,LEF1,KRAS,CTNNB1
LPS-stimulated MAPK Signaling	0.00017378	PIK3CA,NRAS,PIK3CG,KRAS,ATM
Role of Wnt/GSK-3β Signaling in the Pathogenesis of Influenza	0.00017378	NCOA2,NCOA1,LEF1,CTNNB1,APC
Cardiac Hypertrophy Signaling	0.00018197	ROCK2,PIK3CA,CACNA1E,NRAS,PIK3CG,KRAS,PPP3CA,ATM
14-3-3-mediated Signaling	0.00018197	PIK3CA,NRAS,PIK3CG,KRAS,CDKN1B,ATM
VEGF Family Ligand-Receptor Interactions	0.00020893	PIK3CA,NRAS,PIK3CG,KRAS,ATM
Axonal Guidance Signaling	0.000234423	ROCK2,PAPPA2,PIK3CA,NRAS,PIK3CG,PTCH1,ABL1,KRAS,ADAMTS5,PPP3CA,ATM
Ceramide Signaling	0.000269153	PIK3CA,NRAS,PIK3CG,KRAS,ATM
Estrogen Receptor Signaling	0.000301995	NRAS,NCOA2,NCOA1,KRAS,MED12,NR3C1
Protein Kinase A Signaling	0.00030903	ROCK2,PTPRD,PTPN9,PTCH1,TDP2,LEF1,AKAP3,CTNNB1,PPP3CA,PTEN
ILK Signaling	0.000316228	PIK3CA,MYH9,PIK3CG,LEF1,CTNNB1,PTEN,ATM
Melanocyte Development and Pigmentation Signaling	0.000338844	PIK3CA,NRAS,PIK3CG,KRAS,ATM
IL-8 Signaling	0.000338844	ROCK2,PIK3CA,NRAS,PIK3CG,KRAS,ATM,EGFR
Superpathway of Inositol Phosphate Compounds	0.000338844	PIK3CA,PIK3CG,PPIP5K2,INPP5D,PPP3CA,PTEN,ATM
Human Embryonic Stem Cell Pluripotency	0.000354813	PIK3CA,PIK3CG,LEF1,CTNNB1,APC,ATM
TR/RXR Activation	0.000354813	PIK3CA,NCOA2,PIK3CG,NCOA1,ATM
Neuregulin Signaling	0.000371535	NRAS,KRAS,CDKN1B,PTEN,EGFR
Bladder Cancer Signaling	0.000371535	CDKN2A,NRAS,ABL1,KRAS,EGFR
Ephrin A Signaling	0.000380189	ROCK2,PIK3CA,PIK3CG,ATM
Thrombin Signaling	0.000389045	ROCK2,PIK3CA,NRAS,PIK3CG,KRAS,ATM,EGFR
CTLA4 Signaling in Cytotoxic T Lymphocytes	0.000398107	LCK,PIK3CA,PIK3CG,SYK,ATM
G Beta Gamma Signaling	0.000416869	NRAS,PIK3CG,KRAS,DNM2,EGFR
PAK Signaling	0.000416869	PIK3CA,NRAS,PIK3CG,KRAS,ATM
Breast Cancer Regulation by Stathmin1	0.00042658	ROCK2,PIK3CA,NRAS,PIK3CG,KRAS,CDKN1B,ATM
Leukocyte Extravasation Signaling	0.000467735	ROCK2,PIK3CA,CDH5,PIK3CG,ABL1,CTNNB1,ATM
Polyamine Regulation in Colon Cancer	0.000489779	KRAS,CTNNB1,APC
Integrin Signaling	0.000501187	PIK3CA,NRAS,PIK3CG,ABL1,KRAS,PTEN,ATM
UVB-Induced MAPK Signaling	0.000549541	PIK3CA,PIK3CG,ATM,EGFR
Regulation of Cellular Mechanics by Calpain Protease	0.000630957	NRAS,KRAS,CDKN1B,EGFR
Paxillin Signaling	0.000707946	PIK3CA,NRAS,PIK3CG,KRAS,ATM
Systemic Lupus Erythematosus Signaling	0.00074131	LCK,PIK3CA,NRAS,PIK3CG,KRAS,INPP5D,ATM
CXCR4 Signaling	0.00074131	ROCK2,PIK3CA,NRAS,PIK3CG,KRAS,ATM
Rac Signaling	0.000851138	PIK3CA,NRAS,PIK3CG,KRAS,ATM
Germ Cell-Sertoli Cell Junction Signaling	0.000891251	PIK3CA,NRAS,PIK3CG,KRAS,CTNNB1,ATM
Tec Kinase Signaling	0.000891251	LCK,PIK3CA,JAK1,PIK3CG,JAK3,ATM
Renin-Angiotensin Signaling	0.00104713	PIK3CA,NRAS,PIK3CG,KRAS,ATM
Cell Cycle: G1/S Checkpoint Regulation	0.00107152	CDKN2A,ABL1,CDKN1B,ATM
CD40 Signaling	0.00112202	PIK3CA,PIK3CG,JAK3,ATM
CREB Signaling in Neurons	0.00134896	PIK3CA,NRAS,PIK3CG,GRIA1,KRAS,ATM
Chemokine Signaling	0.00141254	ROCK2,NRAS,PIK3CG,KRAS
IL-6 Signaling	0.00144544	PIK3CA,NRAS,PIK3CG,KRAS,ATM
EIF2 Signaling	0.00147911	PIK3CA,NRAS,PIK3CG,RPL10,KRAS,ATM
Basal Cell Carcinoma Signaling	0.00147911	PTCH1,LEF1,CTNNB1,APC
HMGB1 Signaling	0.00158489	PIK3CA,NRAS,PIK3CG,KRAS,ATM
P2Y Purigenic Receptor Signaling Pathway	0.00158489	PIK3CA,NRAS,PIK3CG,KRAS,ATM
Role of NFAT in Cardiac Hypertrophy	0.00165959	PIK3CA,NRAS,PIK3CG,KRAS,PPP3CA,ATM
Clathrin-mediated Endocytosis Signaling	0.00204174	PIK3CA,PIK3CG,STAM,PPP3CA,DNM2,ATM
VDR/RXR Activation	0.00223872	WT1,NCOA2,NCOA1,CDKN1B
Cyclins and Cell Cycle Regulation	0.00223872	CDKN2A,ABL1,CDKN1B,ATM
G-Protein Coupled Receptor Signaling	0.00229087	PIK3CA,NRAS,PIK3CG,TDP2,KRAS,RGS12,ATM
Xenobiotic Metabolism Signaling	0.00239883	PIK3CA,NRAS,PIK3CG,NCOA1,KRAS,ARNT,ATM
Reelin Signaling in Neurons	0.00245471	LCK,PIK3CA,PIK3CG,ATM
Docosahexaenoic Acid (DHA) Signaling	0.00269153	PIK3CA,PIK3CG,ATM
Aryl Hydrocarbon Receptor Signaling	0.00281838	CDKN2A,NCOA2,CDKN1B,ARNT,ATM
eNOS Signaling	0.00281838	PIK3CA,PIK3CG,CHRNA10,DNM2,ATM
UVC-Induced MAPK Signaling	0.00331131	NRAS,KRAS,EGFR
RANK Signaling in Osteoclasts	0.00331131	PIK3CA,PIK3CG,PPP3CA,ATM
Regulation of eIF4 and p70S6K Signaling	0.00354813	PIK3CA,NRAS,PIK3CG,KRAS,ATM
Gαq Signaling	0.00380189	ROCK2,PIK3CA,PIK3CG,PPP3CA,ATM
3-phosphoinositide Biosynthesis	0.00398107	PIK3CA,PIK3CG,PPP3CA,PTEN,ATM
Primary Immunodeficiency Signaling	0.0042658	IL7R,LCK,JAK3
MSP-RON Signaling Pathway	0.0042658	PIK3CA,PIK3CG,ATM
Fcγ Receptor-mediated Phagocytosis in Macrophages and Monocytes	0.00446684	PIK3CG,SYK,INPP5D,PTEN
Nitric Oxide Signaling in the Cardiovascular System	0.0047863	PIK3CA,CACNA1E,PIK3CG,ATM
Cell Cycle: G2/M DNA Damage Checkpoint Regulation	0.00512861	CDKN2A,ABL1,ATM
Neuropathic Pain Signaling In Dorsal Horn Neurons	0.00549541	PIK3CA,PIK3CG,GRIA1,ATM
Mismatch Repair in Eukaryotes	0.00562341	PMS2,MSH2
Cholecystokinin/Gastrin-mediated Signaling	0.00588844	ROCK2,NRAS,KRAS,EGFR
Lymphotoxin β Receptor Signaling	0.00676083	PIK3CA,PIK3CG,ATM
Role of IL-17A in Arthritis	0.00676083	PIK3CA,PIK3CG,ATM
Wnt/β-catenin Signaling	0.00676083	CDKN2A,CDH5,LEF1,CTNNB1,APC
Acute Phase Response Signaling	0.00707946	PIK3CA,NRAS,PIK3CG,KRAS,NR3C1
Endothelin-1 Signaling	0.00707946	PIK3CA,NRAS,PIK3CG,KRAS,ATM
Actin Nucleation by ARP-WASP Complex	0.0074131	ROCK2,NRAS,KRAS
Ephrin Receptor Signaling	0.00776247	ROCK2,NRAS,PIK3CG,ABL1,KRAS
D-myo-inositol (1,3,4)-trisphosphate Biosynthesis	0.00794328	INPP5D,PTEN
Calcium-induced T Lymphocyte Apoptosis	0.00812831	LCK,HLA-DRB1,PPP3CA
ATM Signaling	0.00870964	ABL1,TP53BP1,ATM
NRF2-mediated Oxidative Stress Response	0.00870964	PIK3CA,NRAS,PIK3CG,KRAS,ATM
Production of Nitric Oxide and Reactive Oxygen Species in Macrophages	0.00912011	PIK3CA,JAK1,PIK3CG,JAK3,ATM
Role of PI3K/AKT Signaling in the Pathogenesis of Influenza	0.00954993	PIK3CA,PIK3CG,ATM
Synaptic Long Term Potentiation	0.00954993	NRAS,GRIA1,KRAS,PPP3CA
mTOR Signaling	0.00977237	PIK3CA,NRAS,PIK3CG,KRAS,ATM
ERK5 Signaling	0.0102329	NRAS,KRAS,EGFR
Hypoxia Signaling in the Cardiovascular System	0.0102329	PTEN,ARNT,ATM
Role of Pattern Recognition Receptors in Recognition of Bacteria and Viruses	0.0104713	PIK3CA,PIK3CG,SYK,ATM
ERK/MAPK Signaling	0.0107152	PIK3CA,NRAS,PIK3CG,KRAS,ATM
Remodeling of Epithelial Adherens Junctions	0.011749	CTNNB1,APC,DNM2
Agrin Interactions at Neuromuscular Junction	0.0123027	NRAS,KRAS,EGFR
Superpathway of D-myo-inositol (1,4,5)-trisphosphate Metabolism	0.0125893	INPP5D,PTEN
GNRH Signaling	0.0128825	NRAS,KRAS,DNM2,EGFR
Growth Hormone Signaling	0.0131826	PIK3CA,PIK3CG,ATM
IL-12 Signaling and Production in Macrophages	0.0144544	PIK3CA,PIK3CG,NCOA1,ATM
Caveolar-mediated Endocytosis Signaling	0.0147911	ABL1,DNM2,EGFR
Relaxin Signaling	0.0147911	PIK3CA,PIK3CG,TDP2,ATM
AMPK Signaling	0.0151356	PIK3CA,PIK3CG,CHRNA10,ATM
Leptin Signaling in Obesity	0.0154882	PIK3CA,PIK3CG,ATM
STAT3 Pathway	0.0154882	NRAS,KRAS,EGFR
IL-15 Production	0.0158489	JAK1,JAK3
B Cell Development	0.0169824	IL7R,HLA-DRB1
Regulation of IL-2 Expression in Activated and Anergic T Lymphocytes	0.018197	NRAS,KRAS,PPP3CA
G Protein Signaling Mediated by Tubby	0.0204174	LCK,ABL1
FGF Signaling	0.0229087	PIK3CA,PIK3CG,ATM
Aldosterone Signaling in Epithelial Cells	0.0229087	PIK3CA,PIK3CG,KRAS,ATM
Huntington's Disease Signaling	0.0229087	PIK3CA,PIK3CG,DNM2,ATM,EGFR
Phospholipase C Signaling	0.0251189	LCK,NRAS,SYK,KRAS,PPP3CA
Factors Promoting Cardiogenesis in Vertebrates	0.025704	LEF1,CTNNB1,APC
Signaling by Rho Family GTPases	0.025704	ROCK2,PIK3CA,CDH5,PIK3CG,ATM
PPAR Signaling	0.0263027	NRAS,NCOA1,KRAS
Tight Junction Signaling	0.030903	MPDZ,MYH9,CTNNB1,PTEN
Dendritic Cell Maturation	0.0331131	PIK3CA,HLA-DRB1,PIK3CG,ATM
CDK5 Signaling	0.0331131	NRAS,ABL1,KRAS
Calcium Signaling	0.0338844	MYH9,GRIA1,CHRNA10,PPP3CA
RAR Activation	0.0354813	PIK3CA,PIK3CG,NCOA1,PTEN
Sertoli Cell-Sertoli Cell Junction Signaling	0.0363078	NRAS,KRAS,CTNNB1,PTEN
iNOS Signaling	0.0380189	JAK1,JAK3
NAD Biosynthesis from 2-amino-3-carboxymuconate Semialdehyde	0.0416869	ABL1
Sphingosine-1-phosphate Signaling	0.0416869	PIK3CA,PIK3CG,ATM
Type II Diabetes Mellitus Signaling	0.047863	PIK3CA,PIK3CG,ATM
Inositol Pyrophosphates Biosynthesis	0.0489779	PPIP5K2
Nur77 Signaling in T Lymphocytes	0.0512861	HLA-DRB1,PPP3CA
Gαi Signaling	0.0549541	NRAS,KRAS,RGS12
Cardiac β-adrenergic Signaling	0.0691831	CACNA1E,TDP2,AKAP3
cAMP-mediated signaling	0.0691831	TDP2,AKAP3,RGS12,PPP3CA
Glycine Betaine Degradation	0.0691831	SARDH
Role of BRCA1 in DNA Damage Response	0.0707946	MSH2,ATM
Synaptic Long Term Depression	0.074131	NRAS,GRIA1,KRAS
3-phosphoinositide Degradation	0.074131	INPP5D,PPP3CA,PTEN
PXR/RXR Activation	0.074131	NCOA1,NR3C1
Role of MAPK Signaling in the Pathogenesis of Influenza	0.0812831	NRAS,KRAS
NAD biosynthesis II (from tryptophan)	0.0891251	ABL1
DNA Double-Strand Break Repair by Non-Homologous End Joining	0.0954993	ATM
Ephrin B Signaling	0.0954993	ROCK2,CTNNB1
BMP signaling pathway	0.0977237	NRAS,KRAS
Granzyme B Signaling	0.108393	NUMA1
PPARα/RXRα Activation	0.114025	NRAS,KRAS,MED12
D-myo-inositol (1,4,5)-trisphosphate Degradation	0.12106	INPP5D
α-Adrenergic Signaling	0.12331	NRAS,KRAS
GADD45 Signaling	0.12735	ATM
1D-myo-inositol Hexakisphosphate Biosynthesis II (Mammalian)	0.12735	INPP5D
DNA damage-induced 14-3-3σ Signaling	0.12735	ATM
TGF-β Signaling	0.127938	NRAS,KRAS
Apoptosis Signaling	0.130317	NRAS,KRAS
Maturity Onset Diabetes of Young (MODY) Signaling	0.133352	CACNA1E
IL-22 Signaling	0.158125	JAK1
Role of JAK1, JAK2 and TYK2 in Interferon Signaling	0.158125	JAK1
Estrogen-mediated S-phase Entry	0.158125	CDKN1B
IL-17A Signaling in Gastric Cells	0.164059	EGFR
Role of JAK family kinases in IL-6-type Cytokine Signaling	0.164059	JAK1
Hepatic Fibrosis / Hepatic Stellate Cell Activation	0.164816	MYH9,COL11A1,EGFR
Antiproliferative Role of TOB in T Cell Signaling	0.169824	CDKN1B
Type I Diabetes Mellitus Signaling	0.174985	JAK1,HLA-DRB1
Androgen Signaling	0.185353	NCOA2,NCOA1
Sonic Hedgehog Signaling	0.187499	PTCH1
Role of JAK2 in Hormone-like Cytokine Signaling	0.205116	JAK1
D-myo-inositol (1,4,5,6)-Tetrakisphosphate Biosynthesis	0.208449	PPP3CA,PTEN
D-myo-inositol (3,4,5,6)-tetrakisphosphate Biosynthesis	0.208449	PPP3CA,PTEN
MIF-mediated Glucocorticoid Regulation	0.210378	NR3C1
Cellular Effects of Sildenafil (Viagra)	0.22182	CACNA1E,MYH9
tRNA Splicing	0.22182	TDP2
Interferon Signaling	0.22751	JAK1
Antigen Presentation Pathway	0.232809	HLA-DRB1
Cdc42 Signaling	0.234963	HLA-DRB1,APC
Netrin Signaling	0.243781	PPP3CA
D-myo-inositol-5-phosphate Metabolism	0.250611	PPP3CA,PTEN
Autoimmune Thyroid Disease Signaling	0.260016	HLA-DRB1
Graft-versus-Host Disease Signaling	0.270396	HLA-DRB1
nNOS Signaling in Neurons	0.28119	PPP3CA
Allograft Rejection Signaling	0.291072	HLA-DRB1
Dopamine-DARPP32 Feedback in cAMP Signaling	0.308319	CACNA1E,PPP3CA
Semaphorin Signaling in Neurons	0.311172	ROCK2
OX40 Signaling Pathway	0.321366	HLA-DRB1
Role of CHK Proteins in Cell Cycle Checkpoint Control	0.325837	ATM
Glutamate Receptor Signaling	0.33037	GRIA1
RhoGDI Signaling	0.347536	ROCK2,CDH5
Agranulocyte Adhesion and Diapedesis	0.355631	MYH9,CDH5
T Helper Cell Differentiation	0.381944	HLA-DRB1
IL-10 Signaling	0.386367	JAK1
Altered T Cell and B Cell Signaling in Rheumatoid Arthritis	0.440555	HLA-DRB1
Communication between Innate and Adaptive Immune Cells	0.444631	HLA-DRB1
Crosstalk between Dendritic Cells and Natural Killer Cells	0.472063	HLA-DRB1
Corticotropin Releasing Hormone Signaling	0.539511	PTCH1
Protein Ubiquitination Pathway	0.54325	USP7,FBXW7
Sperm Motility	0.555904	ATP1A4
RhoA Signaling	0.578096	ROCK2

## Sheet: DAVID_GO_BP
S4 Table
Biological pathway enrichment analysis using the Database for Annotation, Visualization and Integrated Discovery (DAVID) of 127 recurrently mutated genes in the expansion cohort.
The top 10 functional annotation clusters of enriched biological pathways annotated by Gene Ontology (GO) with the highest enrichment scores are shown.
Annotation Cluster 1 (Enrichment Score: 5.69)
Term	Count	PValue	Gene_Symbol
GO:0030217~T cell differentiation	10	3.35455e-09	IKZF1, FLT3, BCL11B, SP3, LCK, BCL11A, IL7R, CTNNB1, SYK, APC
GO:0002520~immune system development	16	1.03252e-08	IKZF1, MSH2, FLT3, MYH9, IL7R, CTNNB1, NOTCH2, SP3, BCL11B, LCK, BCL11A, NOTCH4, PMS2, RUNX1, APC, SYK
GO:0030097~hemopoiesis	15	1.09607e-08	IKZF1, MSH2, FLT3, MYH9, IL7R, CTNNB1, NOTCH2, SP3, BCL11B, LCK, NOTCH4, BCL11A, RUNX1, APC, SYK
GO:0002521~leukocyte differentiation	12	1.26946e-08	IKZF1, FLT3, MSH2, BCL11B, SP3, LCK, BCL11A, MYH9, IL7R, CTNNB1, SYK, APC
GO:0030098~lymphocyte differentiation	11	1.48231e-08	IKZF1, FLT3, MSH2, BCL11B, SP3, LCK, BCL11A, IL7R, CTNNB1, SYK, APC
GO:0048534~hemopoietic or lymphoid organ development	15	3.73178e-08	IKZF1, MSH2, FLT3, MYH9, IL7R, CTNNB1, NOTCH2, SP3, BCL11B, LCK, NOTCH4, BCL11A, RUNX1, APC, SYK
GO:0042110~T cell activation	11	1.02998e-07	IKZF1, FLT3, BCL11B, SP3, LCK, BCL11A, MYH9, IL7R, CTNNB1, SYK, APC
GO:0046649~lymphocyte activation	12	9.09422e-07	IKZF1, FLT3, MSH2, BCL11B, SP3, LCK, BCL11A, MYH9, IL7R, CTNNB1, SYK, APC
GO:0001775~cell activation	13	5.3134e-06	EGFR, IKZF1, MSH2, FLT3, IL7R, MYH9, CTNNB1, SP3, BCL11B, BCL11A, LCK, APC, SYK
GO:0045321~leukocyte activation	12	6.08329e-06	IKZF1, FLT3, MSH2, BCL11B, SP3, LCK, BCL11A, MYH9, IL7R, CTNNB1, SYK, APC
GO:0043010~camera-type eye development	7	0.000284072	IKZF1, BCL11B, SP3, NF1, WT1, CTNNB1, APC
GO:0048538~thymus development	4	0.000798609	IKZF1, BCL11B, CTNNB1, APC
GO:0001654~eye development	7	0.000868292	IKZF1, BCL11B, SP3, NF1, WT1, CTNNB1, APC
GO:0042113~B cell activation	5	0.00385022	IKZF1, MSH2, SP3, BCL11A, IL7R
GO:0030183~B cell differentiation	4	0.00765324	IKZF1, MSH2, SP3, BCL11A
Annotation Cluster 2 (Enrichment Score: 4.64)
Term	Count	PValue	Gene_Symbol
GO:0042981~regulation of apoptosis	22	3.08562e-06	EGFR, KCNMA1, PIK3CG, MSH2, NF1, NR3C1, PTEN, ATM, NOTCH2, NRAS, CHD8, NOTCH1, CDKN2A, KRAS, CDKN1B, BCL11B, LCK, PIK3CA, INPP5D, ABL1, APC, DNM2
GO:0043067~regulation of programmed cell death	22	3.60482e-06	EGFR, KCNMA1, PIK3CG, MSH2, NF1, NR3C1, PTEN, ATM, NOTCH2, NRAS, CHD8, NOTCH1, CDKN2A, KRAS, CDKN1B, BCL11B, LCK, PIK3CA, INPP5D, ABL1, APC, DNM2
GO:0010941~regulation of cell death	22	3.81921e-06	EGFR, KCNMA1, PIK3CG, MSH2, NF1, NR3C1, PTEN, ATM, NOTCH2, NRAS, CHD8, NOTCH1, CDKN2A, KRAS, CDKN1B, BCL11B, LCK, PIK3CA, INPP5D, ABL1, APC, DNM2
GO:0043066~negative regulation of apoptosis	13	4.30121e-05	PIK3CG, EGFR, MSH2, PTEN, ATM, NRAS, NOTCH2, NOTCH1, CHD8, KRAS, BCL11B, PIK3CA, APC
GO:0043069~negative regulation of programmed cell death	13	4.92678e-05	PIK3CG, EGFR, MSH2, PTEN, ATM, NRAS, NOTCH2, NOTCH1, CHD8, KRAS, BCL11B, PIK3CA, APC
GO:0060548~negative regulation of cell death	13	5.06094e-05	PIK3CG, EGFR, MSH2, PTEN, ATM, NRAS, NOTCH2, NOTCH1, CHD8, KRAS, BCL11B, PIK3CA, APC
GO:0043065~positive regulation of apoptosis	14	6.61364e-05	KCNMA1, NF1, NR3C1, PTEN, ATM, NOTCH2, NOTCH1, CDKN2A, CDKN1B, LCK, INPP5D, ABL1, APC, DNM2
GO:0043068~positive regulation of programmed cell death	14	7.09715e-05	KCNMA1, NF1, NR3C1, PTEN, ATM, NOTCH2, NOTCH1, CDKN2A, CDKN1B, LCK, INPP5D, ABL1, APC, DNM2
GO:0010942~positive regulation of cell death	14	7.43632e-05	KCNMA1, NF1, NR3C1, PTEN, ATM, NOTCH2, NOTCH1, CDKN2A, CDKN1B, LCK, INPP5D, ABL1, APC, DNM2
Annotation Cluster 3 (Enrichment Score: 3.92)
Term	Count	PValue	Gene_Symbol
GO:0045893~positive regulation of transcription, DNA-dependent	16	1.09592e-05	IKZF1, TP53BP1, MED12, LEF1, WT1, ARNT, CTNNB1, NOTCH1, NCOA1, CHD8, NCOA2, BCL11B, NOTCH4, MAML3, JAK3, RUNX1
GO:0051254~positive regulation of RNA metabolic process	16	1.21009e-05	IKZF1, TP53BP1, MED12, LEF1, WT1, ARNT, CTNNB1, NOTCH1, NCOA1, CHD8, NCOA2, BCL11B, NOTCH4, MAML3, JAK3, RUNX1
GO:0045944~positive regulation of transcription from RNA polymerase II promoter	14	1.42755e-05	IKZF1, MED12, LEF1, WT1, ARNT, CTNNB1, NOTCH1, NCOA1, CHD8, NCOA2, BCL11B, JAK3, MAML3, RUNX1
GO:0031328~positive regulation of cellular biosynthetic process	18	5.76512e-05	EGFR, IKZF1, TP53BP1, MED12, LEF1, WT1, ARNT, CTNNB1, NCOA1, NOTCH1, CHD8, NCOA2, BCL11B, NOTCH4, MAML3, JAK3, RUNX1, SYK
GO:0009891~positive regulation of biosynthetic process	18	6.89722e-05	EGFR, IKZF1, TP53BP1, MED12, LEF1, WT1, ARNT, CTNNB1, NCOA1, NOTCH1, CHD8, NCOA2, BCL11B, NOTCH4, MAML3, JAK3, RUNX1, SYK
GO:0045941~positive regulation of transcription	16	7.60542e-05	IKZF1, TP53BP1, MED12, LEF1, WT1, ARNT, CTNNB1, NOTCH1, NCOA1, CHD8, NCOA2, BCL11B, NOTCH4, MAML3, JAK3, RUNX1
GO:0051173~positive regulation of nitrogen compound metabolic process	17	9.60728e-05	EGFR, IKZF1, TP53BP1, MED12, LEF1, WT1, ARNT, CTNNB1, NOTCH1, NCOA1, CHD8, NCOA2, BCL11B, NOTCH4, MAML3, JAK3, RUNX1
GO:0010628~positive regulation of gene expression	16	0.000105954	IKZF1, TP53BP1, MED12, LEF1, WT1, ARNT, CTNNB1, NOTCH1, NCOA1, CHD8, NCOA2, BCL11B, NOTCH4, MAML3, JAK3, RUNX1
GO:0045449~regulation of transcription	40	0.000108617	CAMTA1, FRYL, NR3C1, WT1, ARNT, CTNNB1, CHD9, CHD8, KRAS, CDKN2A, BCL11B, BCL11A, CSDE1, MAML3, ETV6, RUNX1, MYB, ETV5, TCF7, IKZF1, TP53BP1, MED12, LEF1, AFF3, ATRX, NOTCH3, NOTCH2, NCOA1, NOTCH1, CDKN1B, NCOA2, ZNF717, SP3, NOTCH4, MGA, JAK3, ABL1, SETD2, DNM2, PHF6
GO:0010557~positive regulation of macromolecule biosynthetic process	17	0.000114935	IKZF1, TP53BP1, MED12, LEF1, WT1, ARNT, CTNNB1, NOTCH1, NCOA1, CHD8, NCOA2, BCL11B, NOTCH4, MAML3, JAK3, RUNX1, SYK
GO:0045935~positive regulation of nucleobase, nucleoside, nucleotide and nucleic acid metabolic process	16	0.00023145	IKZF1, TP53BP1, MED12, LEF1, WT1, ARNT, CTNNB1, NOTCH1, NCOA1, CHD8, NCOA2, BCL11B, NOTCH4, MAML3, JAK3, RUNX1
GO:0006355~regulation of transcription, DNA-dependent	30	0.000272409	NR3C1, WT1, CTNNB1, ARNT, CHD8, CDKN2A, BCL11B, CSDE1, MAML3, RUNX1, MYB, ETV6, ETV5, TCF7, IKZF1, TP53BP1, MED12, LEF1, ATRX, NOTCH2, NOTCH1, NCOA1, NCOA2, CDKN1B, ZNF717, SP3, NOTCH4, MGA, JAK3, ABL1
GO:0051252~regulation of RNA metabolic process	30	0.000397993	NR3C1, WT1, CTNNB1, ARNT, CHD8, CDKN2A, BCL11B, CSDE1, MAML3, RUNX1, MYB, ETV6, ETV5, TCF7, IKZF1, TP53BP1, MED12, LEF1, ATRX, NOTCH2, NOTCH1, NCOA1, NCOA2, CDKN1B, ZNF717, SP3, NOTCH4, MGA, JAK3, ABL1
GO:0010604~positive regulation of macromolecule metabolic process	18	0.000809442	IKZF1, TP53BP1, MED12, LEF1, WT1, ARNT, CTNNB1, NCOA1, NOTCH1, CHD8, NCOA2, BCL11B, NOTCH4, MAML3, JAK3, RUNX1, APC, SYK
GO:0006350~transcription	32	0.00096435	CAMTA1, FRYL, NR3C1, WT1, CTNNB1, ARNT, CHD9, CHD8, CDKN2A, BCL11B, BCL11A, MAML3, RUNX1, MYB, ETV6, TCF7, IKZF1, TP53BP1, MED12, LEF1, AFF3, NOTCH3, NOTCH2, NOTCH1, NCOA1, NCOA2, ZNF717, SP3, NOTCH4, MGA, SETD2, PHF6
GO:0006357~regulation of transcription from RNA polymerase II promoter	16	0.00113575	TCF7, IKZF1, MED12, LEF1, WT1, ARNT, CTNNB1, NOTCH1, NCOA1, CHD8, NCOA2, BCL11B, MAML3, JAK3, ABL1, RUNX1
Annotation Cluster 4 (Enrichment Score: 2.80)
Term	Count	PValue	Gene_Symbol
GO:0007242~intracellular signaling cascade	24	0.000279361	EGFR, PIK3CG, RABL6, MSH2, ROCK2, NF1, MED12, NR3C1, ATM, CTNNB1, NRAS, PRKD2, NCOA1, NCOA2, KRAS, NOTCH4, JAK1, PIK3CA, DCLK2, INPP5D, JAK3, UNC13C, ABL1, SYK
GO:0006793~phosphorus metabolic process	20	0.000470014	EGFR, PIK3CG, PTPRD, PTPN9, MSH2, FLT3, ROCK2, ALK, PTEN, ATM, PRKD2, LCK, JAK1, DCLK2, PIK3CA, PPP3CA, INPP5D, JAK3, ABL1, SYK
GO:0006796~phosphate metabolic process	20	0.000470014	EGFR, PIK3CG, PTPRD, PTPN9, MSH2, FLT3, ROCK2, ALK, PTEN, ATM, PRKD2, LCK, JAK1, DCLK2, PIK3CA, PPP3CA, INPP5D, JAK3, ABL1, SYK
GO:0006468~protein amino acid phosphorylation	14	0.00400576	PIK3CG, EGFR, FLT3, ROCK2, ALK, ATM, PRKD2, LCK, DCLK2, PIK3CA, JAK1, JAK3, ABL1, SYK
GO:0016310~phosphorylation	15	0.00727551	PIK3CG, EGFR, MSH2, FLT3, ROCK2, ALK, ATM, PRKD2, LCK, DCLK2, PIK3CA, JAK1, JAK3, ABL1, SYK
GO:0007167~enzyme linked receptor protein signaling pathway	9	0.00831401	EGFR, PTPRD, FLT3, JAK1, JAK3, ALK, PTEN, AKAP3, SYK
Annotation Cluster 5 (Enrichment Score: 2.62)
Term	Count	PValue	Gene_Symbol
GO:0045637~regulation of myeloid cell differentiation	6	0.000304471	IKZF1, INPP5D, RUNX1, ARNT, CTNNB1, APC
GO:0002761~regulation of myeloid leukocyte differentiation	5	0.000380867	IKZF1, INPP5D, RUNX1, CTNNB1, APC
GO:0045597~positive regulation of cell differentiation	9	0.000704225	NOTCH1, IKZF1, INPP5D, IL7R, RUNX1, ARNT, CTNNB1, SYK, APC
GO:0030852~regulation of granulocyte differentiation	3	0.00143801	IKZF1, INPP5D, RUNX1
GO:0051094~positive regulation of developmental process	9	0.00241829	NOTCH1, IKZF1, INPP5D, IL7R, RUNX1, ARNT, CTNNB1, SYK, APC
GO:0045639~positive regulation of myeloid cell differentiation	4	0.00264514	IKZF1, INPP5D, RUNX1, ARNT
GO:0002762~negative regulation of myeloid leukocyte differentiation	3	0.00881432	INPP5D, RUNX1, CTNNB1
GO:0045670~regulation of osteoclast differentiation	3	0.0145671	INPP5D, CTNNB1, APC
GO:0045638~negative regulation of myeloid cell differentiation	3	0.0262611	INPP5D, RUNX1, CTNNB1
Annotation Cluster 6 (Enrichment Score: 2.59)
Term	Count	PValue	Gene_Symbol
GO:0022402~cell cycle process	15	0.000279053	EGFR, MSH2, MYH9, ATM, CTNNB1, NOTCH2, NUMA1, CDKN2A, CDKN1B, PPP3CA, ABL1, DST, APC, DNM2, ERCC6L
GO:0000079~regulation of cyclin-dependent protein kinase activity	5	0.0010935	EGFR, CDKN1B, CDKN2A, PTEN, APC
GO:0051329~interphase of mitotic cell cycle	6	0.00176766	EGFR, CDKN1B, CDKN2A, PPP3CA, ABL1, DNM2
GO:0051325~interphase	6	0.00200594	EGFR, CDKN1B, CDKN2A, PPP3CA, ABL1, DNM2
GO:0007049~cell cycle	16	0.00215876	EGFR, MSH2, MYH9, TET2, ATM, CTNNB1, NOTCH2, NUMA1, CDKN2A, CDKN1B, PPP3CA, ABL1, DST, APC, DNM2, ERCC6L
GO:0022403~cell cycle phase	11	0.00259108	EGFR, NUMA1, CDKN1B, CDKN2A, PPP3CA, MYH9, ABL1, ATM, ERCC6L, DNM2, APC
GO:0045786~negative regulation of cell cycle	5	0.00483523	EGFR, CDKN1B, CDKN2A, ATM, APC
GO:0000082~G1/S transition of mitotic cell cycle	4	0.011685	EGFR, CDKN1B, CDKN2A, PPP3CA
GO:0000278~mitotic cell cycle	9	0.0129504	EGFR, NUMA1, CDKN1B, CDKN2A, PPP3CA, ABL1, ERCC6L, DNM2, APC
Annotation Cluster 7 (Enrichment Score: 2.24)
Term	Count	PValue	Gene_Symbol
GO:0030518~steroid hormone receptor signaling pathway	5	0.00142962	NCOA1, NCOA2, MED12, NR3C1, CTNNB1
GO:0030522~intracellular receptor-mediated signaling pathway	5	0.00367108	NCOA1, NCOA2, MED12, NR3C1, CTNNB1
GO:0030521~androgen receptor signaling pathway	3	0.0368153	NCOA1, MED12, CTNNB1
Annotation Cluster 8 (Enrichment Score: 2.12)
Term	Count	PValue	Gene_Symbol
GO:0030217~T cell differentiation	10	3.35455e-09	IKZF1, FLT3, BCL11B, SP3, LCK, BCL11A, IL7R, CTNNB1, SYK, APC
GO:0045619~regulation of lymphocyte differentiation	6	0.000185289	CDKN2A, IKZF1, FLT3, INPP5D, IL7R, SYK
GO:0045597~positive regulation of cell differentiation	9	0.000704225	NOTCH1, IKZF1, INPP5D, IL7R, RUNX1, ARNT, CTNNB1, SYK, APC
GO:0051249~regulation of lymphocyte activation	7	0.00156727	CDKN2A, IKZF1, FLT3, LCK, INPP5D, IL7R, SYK
GO:0051094~positive regulation of developmental process	9	0.00241829	NOTCH1, IKZF1, INPP5D, IL7R, RUNX1, ARNT, CTNNB1, SYK, APC
GO:0002694~regulation of leukocyte activation	7	0.00279381	CDKN2A, IKZF1, FLT3, LCK, INPP5D, IL7R, SYK
GO:0045621~positive regulation of lymphocyte differentiation	4	0.00313459	IKZF1, INPP5D, IL7R, SYK
GO:0050865~regulation of cell activation	7	0.00362599	CDKN2A, IKZF1, FLT3, LCK, INPP5D, IL7R, SYK
GO:0045577~regulation of B cell differentiation	3	0.00782012	FLT3, INPP5D, SYK
GO:0045580~regulation of T cell differentiation	4	0.00904851	CDKN2A, IKZF1, IL7R, SYK
GO:0050864~regulation of B cell activation	4	0.00904851	CDKN2A, FLT3, INPP5D, SYK
GO:0051251~positive regulation of lymphocyte activation	5	0.00908954	IKZF1, LCK, INPP5D, IL7R, SYK
GO:0050869~negative regulation of B cell activation	3	0.00986191	CDKN2A, FLT3, INPP5D
GO:0002696~positive regulation of leukocyte activation	5	0.0123049	IKZF1, LCK, INPP5D, IL7R, SYK
GO:0050867~positive regulation of cell activation	5	0.0143698	IKZF1, LCK, INPP5D, IL7R, SYK
GO:0050863~regulation of T cell activation	5	0.0171224	CDKN2A, IKZF1, LCK, IL7R, SYK
GO:0050870~positive regulation of T cell activation	4	0.0262677	IKZF1, LCK, IL7R, SYK
GO:0045582~positive regulation of T cell differentiation	3	0.0296201	IKZF1, IL7R, SYK
GO:0002683~negative regulation of immune system process	4	0.0329204	CDKN2A, FLT3, INPP5D, IL7R
GO:0051250~negative regulation of lymphocyte activation	3	0.0759045	CDKN2A, FLT3, INPP5D
GO:0002695~negative regulation of leukocyte activation	3	0.0833111	CDKN2A, FLT3, INPP5D
GO:0050866~negative regulation of cell activation	3	0.0935118	CDKN2A, FLT3, INPP5D
GO:0002684~positive regulation of immune system process	5	0.141506	IKZF1, LCK, INPP5D, IL7R, SYK
GO:0050670~regulation of lymphocyte proliferation	3	0.154831	CDKN2A, INPP5D, SYK
GO:0070663~regulation of leukocyte proliferation	3	0.157779	CDKN2A, INPP5D, SYK
GO:0032944~regulation of mononuclear cell proliferation	3	0.157779	CDKN2A, INPP5D, SYK
Annotation Cluster 9 (Enrichment Score: 1.96)
Term	Count	PValue	Gene_Symbol
GO:0048514~blood vessel morphogenesis	7	0.00887187	NOTCH1, NF1, NOTCH4, MYH9, PTEN, WT1, CTNNB1
GO:0007507~heart development	7	0.00967967	NOTCH1, NF1, PTCH1, COL11A1, PTEN, ATM, CTNNB1
GO:0010001~glial cell differentiation	4	0.010056	EGFR, NOTCH1, NF1, CTNNB1
GO:0001889~liver development	4	0.010056	NOTCH1, SP3, NF1, CTNNB1
GO:0042063~gliogenesis	4	0.0174381	EGFR, NOTCH1, NF1, CTNNB1
Annotation Cluster 10 (Enrichment Score: 1.87)
Term	Count	PValue	Gene_Symbol
GO:0070507~regulation of microtubule cytoskeleton organization	5	0.000418241	CDKN1B, ROCK2, DST, CTNNB1, APC
GO:0032886~regulation of microtubule-based process	5	0.000756651	CDKN1B, ROCK2, DST, CTNNB1, APC
GO:0007050~cell cycle arrest	6	0.00176766	NOTCH2, CDKN1B, CDKN2A, MSH2, DST, APC
GO:0051493~regulation of cytoskeleton organization	5	0.0279168	CDKN1B, ROCK2, DST, CTNNB1, APC
GO:0031110~regulation of microtubule polymerization or depolymerization	3	0.0279201	CDKN1B, DST, APC
GO:0033043~regulation of organelle organization	6	0.0365274	CDKN1B, ROCK2, DST, ATM, CTNNB1, APC
GO:0010638~positive regulation of organelle organization	3	0.154831	CDKN1B, ROCK2, APC
GO:0051130~positive regulation of cellular component organization	3	0.452498	CDKN1B, ROCK2, APC
