# Supplementary material for: IL-7 Receptor Mutations and Steroid Resistance in Pediatric T cell Acute Lymphoblastic Leukemia: A Genome Sequencing Study
Source: PLoS Med. 2016 Dec 20;13(12):e1002200. doi: 10.1371/journal.pmed.1002200 (PMC5172551; doi:10.1371/journal.pmed.1002200)
Supplement: S5 Table — (XLSX) [file pmed.1002200.s014.xlsx]

## Sheet: Sheet1
S5 Table
Association between mutations/aberrations and poor outcome, drug resistance, and T-ALL subtype with nominal p<0.05 in the cohort of 69 T-ALL patients in the expansion phase. The number of tests is given under each clininal/biological parameter.
Mut: mutation. Amp: amplification. Del: deletion. Aber: amplification and/or deletion. RFS: relapse-free survival. EFS: event-free survival. Pred: prednisolone. DNR: daunorubicin. ASP: L-asparaginase.
Note that unlike other T-ALL subtypes, associations with TALLMO indicate that the genes are less frequently mutated in TALLMO.
Gene_Symbol	RFS	EFS	Pred	DNR	ASP	TALLMO	Prol.	TLX	ETP-ALL
(#tests)	(702)	(725)	(617)	(580)	(617)	(901)	(901)	(901)	(901)
ABCA13	Mut	Mut_Del
ABL1		Amp						Del
ADAMTS5								Aber
AFF3									Amp
AKAP3
ALK			Mut_Amp						Mut_Amp
APC	Mut	Mut	Mut_Del						Del
ARMC4									Mut
ARNT
ATM
ATP1A4	Mut	Mut
ATRNL1		Amp							Amp
ATRX
BCL11B	Mut	Mut
BICD2		Amp							Mut_Del
CACNA1E									Amp
CACNA2D4									Aber
CAMTA1			Mut_Del	Mut_Aber	Mut_Del
CDH5
CDKN2A
CHD8									Mut_Del
CHD9
CHRNA10	Mut	Mut
COL11A1
CRISPLD2		Mut_Del		Mut_Del
CSDE1
CTNNB1	Mut_Amp	Mut_Amp
DCLK2			Mut_Amp						Mut_Amp
DNM2
EGFR			Mut_Aber						Aber
ETV5	Mut_Amp
FAM171A1	Mut_Aber
FAM65B
FLT3								Mut_Amp
FREM2	Mut_Amp	Mut_Amp
FRYL
GBP4
GRIA1			Aber						Aber
HID1		Mut		Mut
IKZF1	Mut	Mut							Del
IL7R									Mut_Amp
INPP5D	Mut	Mut							Del
ISPD			Del						Mut_Del
JAK1	Mut		Mut_Amp	Mut_Amp	Mut_Amp				Amp
JAK3									Mut_Amp
KDM6A	Mut	Mut_Del
KRAS		Mut
LEF1	Del
MAML3			Amp						Mut_Amp
MED12
MGA			Mut
MLLT10	Mut_Aber	Mut_Aber
MUC12					Amp
MUC6
MYB							Amp
MYH9	Mut
NCOA1		Del
NCOA2							Amp
NOTCH1		Amp				Mut	Mut	Mut
NOTCH2			Mut_Amp
NOTCH4									Mut
NR3C1	Mut	Mut	Mut_Del		Mut				Del
NRAS									Mut
NUMA1									Mut_Amp
NWD2									Mut_Amp
PHF6		Del		Mut_Del				Mut
PIK3CG					Mut_Amp
PPIP5K2									Del
PRKD2
PTCH1		Amp
RALGAPB	Mut_Del	Mut_Del
RGS12
RPL10							Mut
RUNX1						Mut_Aber			Mut_Aber
SARDH		Mut_Amp
SETD2
SLC47A1	Mut_Del
STAM	Aber				Mut_Amp
STIL		Mut_Amp
SYK									Mut_Del
TCF7			Mut_Aber						Del
TP53BP1									Mut
UNC13C
