# Supplementary material for: IL-7 Receptor Mutations and Steroid Resistance in Pediatric T cell Acute Lymphoblastic Leukemia: A Genome Sequencing Study
Source: PLoS Med. 2016 Dec 20;13(12):e1002200. doi: 10.1371/journal.pmed.1002200 (PMC5172551; doi:10.1371/journal.pmed.1002200)
Supplement: S6 Table — (XLSX) [file pmed.1002200.s015.xlsx]

## Sheet: Sheet2
S6 Table
Overview of mutations and aberrations in IL7R signaling pathway genes in 146 pediatric T-ALL patients.
	Patient	Oncogenic rearrangement	In vitro Pred LC50 (µg/ml)	NR3C1/5q deletion	Group in Fig 3	IL7R	JAK1	JAK3	NRAS	KRAS	NF1	AKT1	PTEN
TALLMO (n=54)	230	unknown	0.0603		Others
	258	TAL1	250		PTEN_Mut/Del								Subcl. Del/-
	335	LMO3	0.4436		PTEN_Mut/Del								R129G/ insT231fsX27
	344	LMO2	2.9297		PTEN_Mut/Del								F144fsX5/R232fsX17/Subcl. Del
	492	LMO2	250		Others
	704	LYL1/LMO2	--		IL7R/JAK/RAS/NF1/AKT_Mut		L624YPILKV
	768	TAL2	--		IL7R/JAK/RAS/NF1/AKT_Mut					G12D
	1032	unknown	0.0294		PTEN_Mut/Del								InsDel R232fsX13/InsDel Q244fsX8
	1132	LMO2	0.0467		IL7R/JAK/RAS/NF1/AKT_Mut					G12D
	1632	unknown	250		IL7R/JAK/RAS/NF1/AKT_Mut			A385S
	1753	TAL1	0.0379		PTEN_Mut/Del								Subcl. R232fsX/-
	1815	unknown	250		Others
	1842	TAL1	250		Others
	1941	TAL1	0.05147		Others
	1948	unknown	0.0305		Others
	1949	TAL1	--		Others
	1950	LMO2	--		Others
	1960	TAL1	0.0305		Others
	2101	LMO1	0.3459		IL7R/JAK/RAS/NF1/AKT_Mut							E17K
	2117	TAL2/LMO1	--		Others
	2120	TAL1	0.0568		Others
	2322	LMO2	0.1989		Others
	2436	unknown	0.0371		Others
	2486	TAL1	0.0554		PTEN_Mut/Del								Del/Del
	2641	NKX2-1	--		Others
	2649	MYC	--		Others
	2720	TAL1	--		Others
	2722	TAL1	--		Others
	2759	TAL1	0.39		PTEN_Mut/Del								R232fsX/-
	2760	TAL1	0.06		PTEN_Mut/Del								Subcl. Del/-
	2774	TAL1/LMO2	0.007629		Others
	2775	unknown	0.0397		PTEN_Mut/Del								Ins R233fsX10/Ins P245fsX9
	2782	unknown	--		IL7R/JAK/RAS/NF1/AKT_Mut				G12R
	2788	TAL1	--		Others
	2789	LMO2	0.0341		Others
	2794	unknown	--		IL7R/JAK/RAS/NF1/AKT_Mut	PILLTIS240-S246LQSC
	2805	unknown	0.2859		IL7R/JAK/RAS/NF1/AKT_Mut						D176E		Subcl. Del/-
	2844	TAL1	0.3034		PTEN_Mut/Del								Del/-
	2846	LMO2	1.4312		Others
	3037	TAL1	0.4883		Others
	8815	TAL1	0.0506		PTEN_Mut/Del								Del/Subcl. Del
	9027	unknown	0.0585		Others
	9083	TAL1	0.4122		Others
	9160	unknown	0.31		PTEN_Mut/Del								InsDel C249fsX10/Subcl. Del
	9226	unknown	3.0812		Others
	9243	TAL1	0.0805		PTEN_Mut/Del								Del/Subcl. Del
	9323	TAL1	--		IL7R/JAK/RAS/NF1/AKT_Mut		L431M, V433G				S743C
	9376	LMO2	3.6214		PTEN_Mut/Del								Ins R232fsX10/InsP245fsX14
	9827	unknown	--		Others
	9928	LMO2	--		Others
	9938	LMO2	--		IL7R/JAK/RAS/NF1/AKT_Mut					A146T
	9963	unknown	0.0421		PTEN_Mut/Del								T276A/Subcl. Del
	10110	LMO2	0.0477		Others
	10111	TAL1	250		PTEN_Mut/Del								Ins C104fsX2/ InsDel K236fsX7
Proliferative (n=19)	750	TAL1	0.3435		PTEN_Mut/Del								Ins D235fsX9/ Ins P245fsX9
	914	MYB	0.05		Others
	1446	NKX2-1	0.0343		Others
	2113	unknown	--		Others
	2229	TLX1	0.04		Others
	2669	TAL1/LMO2	90.1442		Others
	2691	TLX3	0.225		Others
	2702	NKX2-1	0.13		Others
	2737	TLX1	--		Others
	2781	TLX1	--		IL7R/JAK/RAS/NF1/AKT_Mut							E17K
	2792	TLX1	--		PTEN_Mut/Del								Ins T231fsX11/ InsDel P243fsX18
	3028	TLX3	0.2747		IL7R/JAK/RAS/NF1/AKT_Mut							E17K
	3044	CALMAF10	0.0415		Others
	8628	TAL1	0.0176		Others
	9247	NKX2-1	--		Others
	9696	unknown	--		IL7R/JAK/RAS/NF1/AKT_Mut		V427M
	9919	NKX2-1	0.0331		PTEN_Mut/Del								InsR232fsX13/-
	9989	NKX2-1	0.0266		Others
	10138	NKX2-2	250		Others
TLX (n=31)	222	TLX3	0.0468		IL7R/JAK/RAS/NF1/AKT_Mut					Q61R
	378	TLX3	0.351		IL7R/JAK/RAS/NF1/AKT_Mut	PILLT240-244RFCPH			A146T
	585	TLX3	0.3367		Others
	634	TLX3	250		IL7R/JAK/RAS/NF1/AKT_Mut				G12D
	720	TLX3	0.3052		IL7R/JAK/RAS/NF1/AKT_Mut				G12V
	749	TLX3	2.36		Others
	759	TLX1	0.0138		Others
	1113	SETNUP214	--		Others
	1179	TLX3	0.1477		Others
	1570	unknown	--		IL7R/JAK/RAS/NF1/AKT_Mut	LT243-244LMCPT
	1701	TLX2	250		Others
	1944	TLX1	0.438	Yes	--
	1946	TLX3	0.0331		IL7R/JAK/RAS/NF1/AKT_Mut			M511I
	1954	TLX3	--		Others
	1955	TLX1	0.0391		Others
	2460	HOXA9	--		IL7R/JAK/RAS/NF1/AKT_Mut	LL242-L243FPHQHC
	2509	TLX3	250		Others
	2650	TLX3	0.1377		Others
	2723	TLX3	--		Others
	2750	CALMAF10	--		IL7R/JAK/RAS/NF1/AKT_Mut			R657Q
	2757	TLX3	0.55		IL7R/JAK/RAS/NF1/AKT_Mut					A146T
	2772	TLX3	0.05		Others
	2780	TLX3	--		IL7R/JAK/RAS/NF1/AKT_Mut		E668Q				Del/333dupA
	2911	HOXA9	--		IL7R/JAK/RAS/NF1/AKT_Mut	L243RLECV
	8577	SETNUP214	--		IL7R/JAK/RAS/NF1/AKT_Mut	LLTIS242-246PQGGC
	8639	SETNUP214	0.008		Others
	9012	TLX3	0.3712		IL7R/JAK/RAS/NF1/AKT_Mut	PILLTIS240-246LKC				A146T
	9421	TLX3	0.3669		IL7R/JAK/RAS/NF1/AKT_Mut					A146T
	9757	TLX3	0.3972		IL7R/JAK/RAS/NF1/AKT_Mut							P318T
	9830	TLX3	0.0076		IL7R/JAK/RAS/NF1/AKT_Mut			R657Q
	9858	TLX3	0.0824		IL7R/JAK/RAS/NF1/AKT_Mut	LLT242-244FHPFNCGP			G12D
ETP-ALL (n=15)	167	unknown	0.0977		IL7R/JAK/RAS/NF1/AKT_Mut			M511I			Del/wt
	321	unknown	250	Yes	--								Del/-
	491	MEF2C	1.9531	Yes	--					Q61L
	572	RUNX1AFF3	7.5521		IL7R/JAK/RAS/NF1/AKT_Mut		T901A	M511I
	1509	CALMAF10	0.1892	Yes	--	Splicing		C474F	G12D				Splicing
	1524	ETV6NCOA2	0.0153		IL7R/JAK/RAS/NF1/AKT_Mut						S1865Y
	1964	MEF2C	250	Yes	--
	2130	unknown	0.0805		Others
	2252	PU.1	0.0076		Others
	2703	unknown	--		Others
	2736	CALMAF10	185.66		IL7R/JAK/RAS/NF1/AKT_Mut						Del/3734delCinsGGTTTATGGTTT
	9105	MYB	--		Others
	9194	unknown	250		IL7R/JAK/RAS/NF1/AKT_Mut	V253GPSL
	9577	NKX2-5	0.392		IL7R/JAK/RAS/NF1/AKT_Mut				G13D				L181fsX2/ del I305fsX7/Subcl. Del
	10030	unknown	250		IL7R/JAK/RAS/NF1/AKT_Mut		R724H	M511I	G12D
Unknown (n=27)	419	TLX1	0.2782		Others
	531	TAL1	0.1711		IL7R/JAK/RAS/NF1/AKT_Mut				G13C				P245fsX7/Del
	540	MLL	250		IL7R/JAK/RAS/NF1/AKT_Mut	SVA252-254WN
	1953	unknown	--		IL7R/JAK/RAS/NF1/AKT_Mut	PIL240-242QSPSC
	1959	unknown	--		PTEN_Mut/Del								Ins R129fsX50; Ins P245fsX11/Del
	2100	TLX3	--		Others
	2104	LMO2	0.05483		Others
	2105	TLX3	--		Others
	2112	TLX3	--		Others
	2116	unknown	--		Others
	2640	TLX3	0.2227		Others
	2651	CALMAF10	2.77		IL7R/JAK/RAS/NF1/AKT_Mut		P815S
	2698	LMO2	0.17		Others
	2735	LMO2	--		Others
	2738	TLX3	1.13		IL7R/JAK/RAS/NF1/AKT_Mut	IL241-242CLEG
	2748	unknown	2.24		Others
	2749	unknown	--		Others
	2751	TAL1	--		Others
	2773	TLX3	0.1		IL7R/JAK/RAS/NF1/AKT_Mut				G12C
	2779	unknown	--		Others
	2786	TLX3	--		IL7R/JAK/RAS/NF1/AKT_Mut				G13V
	2790	unknown	--		PTEN_Mut/Del								Del/-
	2793	unknown	--	Yes	--					G12D
	2845	LMO2	--		Others
	2847	MLL	0.05		Others
	2852	MYC	--		PTEN_Mut/Del								Ins P245fsX3/Del
	2854	TAL1	--		Others
